# Supplementary material for: Intellectual disability-associated factor Zbtb11 cooperates with NRF-2/GABP to control mitochondrial function
Source: Nat Commun. 2020 Oct 29;11:5469. doi: 10.1038/s41467-020-19205-x (PMC7596099; doi:10.1038/s41467-020-19205-x)
Supplement: Supplementary file 3 — Supplementary Dataset 1 [file 41467_2020_19205_MOESM3_ESM.xlsx]

## Sheet: Sheet 1
ensembl_gene_id	logFC	unshrunk.logFC	logCPM	PValue	FDR	mgi_symbol	chromosome_name	start_position	end_position	strand
ENSMUSG00000026723	-3.32138	-3.3306	2.69161	5.20314e-10	3.24767e-07	Trdmt1	2	13430641	13466291	-1
ENSMUSG00000076430	-3.03081	-3.07955	-0.00314566	2.39564e-05	0.002819	Hus1b	13	31038442	31039628	-1
ENSMUSG00000027957	-2.89736	-2.89953	4.25721	5.83497e-12	1.84502e-08	Slc35a3	3	116372387	116415749	-1
ENSMUSG00000020413	-2.77447	-2.77503	6.14132	3.01834e-12	1.44437e-08	Hus1	11	8893140	8911194	-1
ENSMUSG00000020864	-2.7276	-2.72833	5.6795	8.11183e-14	1.16453e-09	Ankrd40	11	94189315	94203155	1
ENSMUSG00000025728	-2.66651	-2.66737	5.39627	2.44477e-12	1.44437e-08	Pigq	17	26063372	26081455	-1
ENSMUSG00000028145	-2.57922	-2.5979	0.821789	3.30357e-06	0.000464962	Them4	3	94114011	94136462	1
ENSMUSG00000055633	-2.48184	-2.48762	2.46115	1.10294e-07	2.63896e-05	Zfp580	7	5003134	5005324	1
ENSMUSG00000051034	-2.37394	-2.3806	2.07636	1.05641e-07	2.57048e-05	Zfp11	5	130160468	130175974	-1
ENSMUSG00000033809	-2.30182	-2.30327	4.22054	1.03261e-10	9.88279e-08	Alg3	16	20605524	20610841	-1
ENSMUSG00000030647	-2.2981	-2.29915	4.68778	1.46489e-11	2.71259e-08	Ndufc2	7	104548513	104556312	1
ENSMUSG00000059669	-2.2892	-2.29046	4.31196	3.67948e-11	5.34443e-08	Taf1b	12	25183446	25243436	1
ENSMUSG00000027628	-2.27124	-2.27216	4.80825	7.71113e-12	1.84502e-08	0610011L14Rik	2	156373320	156394708	1
ENSMUSG00000029551	-2.21067	-2.21265	3.35735	3.58787e-09	1.66153e-06	Psmg3	5	140299548	140302797	-1
ENSMUSG00000057181	-2.1656	-2.16662	4.4843	5.31242e-11	6.35543e-08	5730455P16Rik	11	80173995	80191536	-1
ENSMUSG00000039725	-2.10388	-2.10744	2.85265	9.0394e-08	2.29009e-05	2810408M09Rik	2	165315610	165318824	-1
ENSMUSG00000030034	-2.0706	-2.07395	2.59643	5.09624e-08	1.43454e-05	Ino80b	6	83071759	83075425	-1
ENSMUSG00000071568	-2.05534	-2.07133	0.345365	9.28713e-05	0.00966131	Gm5874	6	18774552	18775058	1
ENSMUSG00000029125	-2.0404	-2.04294	2.99525	1.60795e-08	5.49612e-06	Stx18	5	38429981	38529004	1
ENSMUSG00000015016	-2.01593	-2.01789	3.57145	4.1594e-09	1.80946e-06	Acsf3	8	125299405	125341780	1
ENSMUSG00000041625	-2.01317	-2.01764	2.17012	4.83879e-07	9.02151e-05	A2ld1	14	123215445	123312979	-1
ENSMUSG00000029404	-2.00421	-2.00554	4.058	4.41739e-10	2.88255e-07	Arl6ip4	5	124566098	124568205	1
ENSMUSG00000028247	-2.00341	-2.00513	3.5288	3.72524e-09	1.67123e-06	Coq3	4	21806820	21839309	1
ENSMUSG00000043207	-1.98553	-1.98606	5.23619	4.35345e-11	5.68165e-08	Zmpste24	4	120731842	120770846	-1
ENSMUSG00000027305	-1.94404	-1.94534	3.77481	1.97018e-09	9.75307e-07	Ndufaf1	2	119481182	119488563	-1
ENSMUSG00000030706	-1.94214	-1.94343	3.75875	5.32517e-09	2.18423e-06	Mrpl48	7	107694265	107756811	-1
ENSMUSG00000072829	-1.90958	-1.91647	1.40917	6.37305e-06	0.000831741	Gm7292	6	117666491	117667485	1
ENSMUSG00000059355	-1.89283	-1.89552	2.83315	4.17702e-07	7.89017e-05	BC056474	8	87604639	87606238	1
ENSMUSG00000042055	-1.89073	-1.89111	5.60223	1.51161e-11	2.71259e-08	Wdr11	7	136735377	136779252	1
ENSMUSG00000001983	-1.87863	-1.87976	3.94722	2.1124e-08	7.05247e-06	Taco1	11	105927375	105934926	1
ENSMUSG00000016409	-1.86106	-1.86178	4.56687	2.08609e-10	1.66377e-07	Nkap	X	34666790	34690741	1
ENSMUSG00000073791	-1.80615	-1.81032	1.98196	3.2426e-06	0.000460899	Efcab7	4	99495889	99585393	1
ENSMUSG00000019809	-1.79196	-1.79351	3.38754	1.01571e-06	0.000165699	Pex3	10	13243648	13272948	-1
ENSMUSG00000038299	-1.78436	-1.78447	7.08241	1.13395e-10	1.01744e-07	Wdr36	18	32996879	33026074	1
ENSMUSG00000033701	-1.77007	-1.77069	4.70964	3.57311e-10	2.44264e-07	Acbd6	1	157405250	157534363	1
ENSMUSG00000042854	-1.73198	-1.73803	1.47082	5.8876e-05	0.00626092	Trp53rk	2	166618031	166625005	1
ENSMUSG00000024982	-1.72552	-1.72588	5.32419	1.70843e-10	1.44272e-07	Zdhhc6	19	55364080	55390522	-1
ENSMUSG00000027522	-1.70405	-1.70449	4.91816	7.01574e-10	4.02872e-07	Stx16	2	173901809	173925272	1
ENSMUSG00000078656	-1.68543	-1.69473	0.707591	0.000325609	0.0303535	Vps25	11	101115021	101120863	1
ENSMUSG00000029486	-1.63937	-1.63968	5.41487	6.78213e-11	7.48955e-08	Mrpl1	5	96638512	96695746	1
ENSMUSG00000039178	-1.63201	-1.6333	3.3809	8.4634e-08	2.25001e-05	Tbc1d19	5	54200866	54295619	1
ENSMUSG00000026248	-1.63191	-1.63248	4.64218	1.87945e-09	9.63623e-07	Mrpl44	1	79772593	79778020	1
ENSMUSG00000020386	-1.62574	-1.62628	4.73904	1.26786e-09	7.00053e-07	Sar1b	11	51577189	51605427	1
ENSMUSG00000063801	-1.62478	-1.62508	5.6501	5.99389e-10	3.58534e-07	Ap3s2	7	87020218	87065526	-1
ENSMUSG00000019808	-1.62434	-1.62585	3.03556	1.88401e-07	4.22607e-05	Adat2	10	13272700	13283182	1
ENSMUSG00000037149	-1.60049	-1.60057	7.5688	7.68292e-12	1.84502e-08	Ddx1	12	13226114	13256019	-1
ENSMUSG00000021103	-1.55613	-1.55648	5.14373	2.70295e-10	2.04229e-07	Mnat1	12	74224704	74374975	1
ENSMUSG00000036513	-1.55587	-1.55661	4.10821	2.30662e-08	7.52586e-06	Commd2	3	57446826	57455637	-1
ENSMUSG00000062012	-1.51495	-1.51577	3.98398	4.57856e-08	1.34143e-05	Zfp13	17	23712811	23736454	-1
ENSMUSG00000057234	-1.50384	-1.50662	2.06882	9.48374e-06	0.00119429	Mettl15	2	108932454	109120905	-1
ENSMUSG00000026087	-1.49329	-1.49359	5.22022	3.00491e-10	2.15692e-07	Mrpl30	1	37947322	37955380	1
ENSMUSG00000028549	-1.4887	-1.49022	2.88115	2.22916e-06	0.000329915	Itgb3bp	4	99432093	99602418	-1
ENSMUSG00000025971	-1.47487	-1.47629	3.17717	7.19011e-07	0.000122882	9430016H08Rik	1	57463172	57474797	1
ENSMUSG00000014980	-1.46889	-1.4703	3.20616	1.14184e-06	0.000184182	Tsen15	1	154217865	154233818	-1
ENSMUSG00000048495	-1.45004	-1.45134	3.08505	8.18962e-06	0.00104973	1110034B05Rik	1	57445081	57463945	-1
ENSMUSG00000029701	-1.44141	-1.44155	6.42706	3.72279e-11	5.34443e-08	Rbm28	6	29073573	29115006	-1
ENSMUSG00000027822	-1.42454	-1.42561	3.43056	3.73074e-07	7.23763e-05	Slc33a1	3	63737429	63768690	-1
ENSMUSG00000040661	-1.4226	-1.42271	6.77656	9.01789e-11	9.2472e-08	Rad54l2	9	106590413	106691544	-1
ENSMUSG00000024273	-1.40689	-1.4078	3.55835	1.18148e-06	0.000188459	2700062C07Rik	18	24629362	24636266	1
ENSMUSG00000025413	-1.39566	-1.39596	5.21253	1.77203e-09	9.42193e-07	Ttc4	4	106334861	106351549	-1
ENSMUSG00000067833	-1.38154	-1.38432	2.10384	6.53946e-05	0.00690298	2900097C17Rik	2	156218227	156218565	-1
ENSMUSG00000029141	-1.38055	-1.38082	5.20617	4.90291e-09	2.07018e-06	Slc4a1ap	5	31829368	31856415	1
ENSMUSG00000053134	-1.36369	-1.36411	4.55421	1.35348e-08	4.85766e-06	Supt7l	5	31816942	31830180	-1
ENSMUSG00000058997	-1.35717	-1.35757	4.92402	7.7113e-09	2.99198e-06	1300010F03Rik	14	79248985	79602117	1
ENSMUSG00000021504	-1.34627	-1.34756	2.97384	8.40411e-06	0.00106769	B4galt7	13	55701257	55711804	1
ENSMUSG00000051344	-1.33286	-1.3336	4.03522	8.74569e-08	2.28278e-05	Plekhm3	1	64832557	65003398	-1
ENSMUSG00000032386	-1.33039	-1.3308	4.76268	6.31575e-09	2.51858e-06	Trip4	9	65678943	65756601	-1
ENSMUSG00000045205	-1.31983	-1.32017	4.8575	4.2107e-08	1.25935e-05	Dpy19l4	4	11188462	11249284	-1
ENSMUSG00000021009	-1.31282	-1.31348	4.06173	2.35382e-07	4.96932e-05	Ptpn21	12	99914951	99975615	-1
ENSMUSG00000046873	-1.30941	-1.30967	5.18238	8.28534e-09	3.04986e-06	Mbtps2	X	153973303	154036647	-1
ENSMUSG00000032563	-1.29668	-1.29694	5.22344	2.09038e-09	1.00032e-06	Mrpl3	9	104955569	104979796	1
ENSMUSG00000029916	-1.28238	-1.28295	4.19612	9.39857e-08	2.32631e-05	Agk	6	40275477	40346761	1
ENSMUSG00000032579	-1.27577	-1.27661	3.65928	1.58394e-06	0.000241905	Hemk1	9	107230023	107240681	-1
ENSMUSG00000033216	-1.22	-1.22028	5.05533	8.28186e-08	2.24329e-05	Eefsec	6	88207328	88396533	-1
ENSMUSG00000024983	-1.21345	-1.21457	3.05674	4.14549e-05	0.00468604	Vti1a	19	55390817	55701797	1
ENSMUSG00000006464	-1.21156	-1.213	2.69848	5.14447e-05	0.005595	Bbs1	19	4886898	4906627	-1
ENSMUSG00000007610	-1.18849	-1.18892	4.52844	1.23738e-07	2.81966e-05	Gtpbp3	8	74012002	74023482	1
ENSMUSG00000032295	-1.17626	-1.17654	5.00321	2.96063e-08	9.23974e-06	Man2c1	9	56978497	56990529	1
ENSMUSG00000040321	-1.17444	-1.17473	4.82386	2.79754e-07	5.8205e-05	Zfp770	2	114019197	114027205	-1
ENSMUSG00000028391	-1.17266	-1.17306	4.3126	5.14249e-07	9.46482e-05	Wdr31	4	62109687	62131930	-1
ENSMUSG00000027879	-1.15048	-1.15078	4.84108	3.3247e-08	1.01552e-05	Sec22b	3	97705113	97727199	1
ENSMUSG00000003208	-1.13653	-1.13773	2.79395	5.41333e-05	0.00584314	Ccdc94	17	56098610	56107372	1
ENSMUSG00000017969	-1.13049	-1.1314	3.37709	8.00717e-06	0.00103559	Ptgis	2	167017305	167066104	-1
ENSMUSG00000056832	-1.12774	-1.12822	4.00592	3.61757e-06	0.000499364	Ttc26	6	38331469	38377647	1
ENSMUSG00000031533	-1.11387	-1.1141	5.16152	1.13571e-07	2.67283e-05	Mrps31	8	23521812	23540137	1
ENSMUSG00000028710	-1.10677	-1.10722	4.30865	3.63834e-07	7.15508e-05	Atpaf1	4	115457417	115491433	1
ENSMUSG00000026240	-1.09415	-1.09441	4.99884	2.89477e-07	5.93677e-05	Cops7b	1	88479479	88503553	1
ENSMUSG00000055900	-1.08902	-1.08939	4.2579	6.79144e-07	0.0001189	Tmem69	4	116224238	116228541	-1
ENSMUSG00000020153	-1.07137	-1.07159	5.0435	5.37905e-08	1.48503e-05	Ndufs7	10	79711866	79719539	1
ENSMUSG00000024911	-1.06744	-1.06809	3.73107	4.25415e-06	0.000576156	Fibp	19	5460637	5465051	1
ENSMUSG00000054237	-1.06067	-1.0612	3.85789	4.8068e-06	0.000644919	5730455O13Rik	19	38262971	38298628	-1
ENSMUSG00000080893	-1.05672	-1.05746	3.28269	1.91029e-05	0.00230455	Gm15920	5	130664265	130664666	1
ENSMUSG00000020022	-1.05267	-1.05292	4.86478	5.89023e-07	0.000104395	Ndufa12	10	93661700	93684188	1
ENSMUSG00000050132	-1.04381	-1.04465	3.6191	2.317e-05	0.0027719	Sarm1	11	78285832	78311256	-1
ENSMUSG00000026705	-1.03844	-1.03871	4.62733	2.27787e-07	4.88077e-05	Klhl20	1	163018506	163061642	-1
ENSMUSG00000022972	-1.03391	-1.03429	4.21126	1.72481e-06	0.000260645	1110004E09Rik	16	90926054	90935172	-1
ENSMUSG00000035572	-1.00473	-1.00521	3.88381	5.51561e-06	0.000733167	Dcaf10	4	45354973	45392631	1
ENSMUSG00000034259	-1.00336	-1.00365	4.51314	2.28098e-06	0.00033414	Exosc4	15	76157827	76161107	1
ENSMUSG00000039826	-1.00283	-1.00303	5.15584	4.01047e-07	7.67658e-05	Trub2	2	29616744	29644022	-1
ENSMUSG00000027455	-1.00078	-1.00087	6.31779	4.77025e-08	1.36964e-05	Nsfl1c	2	151319918	151337150	1
ENSMUSG00000026036	-0.97774	-0.977898	5.37802	1.18008e-07	2.73245e-05	Nif3l1	1	58501995	58538660	1
ENSMUSG00000035228	-0.973878	-0.975067	2.76118	0.000345019	0.0319554	Ccdc106	7	5007754	5012387	1
ENSMUSG00000041303	-0.971374	-0.971476	6.00278	2.88026e-08	9.18867e-06	Gtf3c3	1	54454425	54495815	-1
ENSMUSG00000002105	-0.952479	-0.953749	2.35499	0.000458832	0.0416899	Slc39a13	2	90901948	90910574	-1
ENSMUSG00000029472	-0.944411	-0.944435	8.09316	8.07763e-09	3.04986e-06	Anapc5	5	123237478	123271348	-1
ENSMUSG00000032869	-0.924421	-0.924619	4.99694	1.19976e-06	0.000189272	Psmf1	2	151541548	151569922	-1
ENSMUSG00000027165	-0.916605	-0.917346	3.05496	0.000180292	0.0173709	B230118H07Rik	2	101400938	101489689	-1
ENSMUSG00000032867	-0.909541	-0.909648	5.97255	2.27743e-07	4.88077e-05	Fbxw8	5	118514990	118605467	-1
ENSMUSG00000024797	-0.907145	-0.907651	3.75617	0.000158749	0.0155035	1110014N23Rik	19	6067842	6080324	-1
ENSMUSG00000071652	-0.904084	-0.904169	6.17392	2.98462e-07	6.03482e-05	Ints5	19	8967477	8972380	1
ENSMUSG00000035266	-0.89926	-0.899527	4.50885	4.01504e-06	0.000548951	Helq	5	101191164	101227619	-1
ENSMUSG00000032123	-0.898052	-0.898526	3.81869	3.20573e-05	0.0037114	Dpagt1	9	44134928	44141683	1
ENSMUSG00000022369	-0.892732	-0.892927	4.97493	1.25042e-06	0.000195119	Mtbp	15	55388963	55457978	1
ENSMUSG00000023066	-0.890459	-0.890652	5.02717	7.5464e-07	0.000127454	Rttn	18	89141182	89300405	1
ENSMUSG00000006941	-0.882777	-0.883317	3.5919	0.00017107	0.0165938	Eif1b	9	120401724	120404445	1
ENSMUSG00000018858	-0.879849	-0.879999	5.27002	7.88401e-07	0.000131608	Ict1	11	115265066	115273988	1
ENSMUSG00000047710	-0.878712	-0.878777	6.51575	3.5891e-07	7.15508e-05	Zfp828	8	13869641	13881639	1
ENSMUSG00000026088	-0.876632	-0.877039	3.85699	9.80371e-05	0.010053	Mitd1	1	37931646	37947256	-1
ENSMUSG00000004945	-0.864404	-0.864719	4.32818	1.12369e-05	0.00139066	5730437N04Rik	17	5410864	5440260	-1
ENSMUSG00000025591	-0.864344	-0.86449	5.37337	1.49582e-06	0.000230903	1810029B16Rik	8	68998229	69010429	-1
ENSMUSG00000022370	-0.863454	-0.863602	5.30679	1.98616e-06	0.000297014	Mrpl13	15	55365649	55389303	-1
ENSMUSG00000009640	-0.845565	-0.845776	4.74522	2.87919e-06	0.000413337	Dmap1	4	117347286	117354878	-1
ENSMUSG00000051730	-0.832378	-0.832607	4.53883	1.60838e-05	0.00195677	Mettl5	2	69709255	69723672	-1
ENSMUSG00000005150	-0.827895	-0.828454	3.48015	0.000137778	0.0137357	Wdr83	8	87598934	87605205	-1
ENSMUSG00000032244	-0.824781	-0.8248	8.12709	7.15976e-07	0.000122882	Fem1b	9	62639639	62659455	-1
ENSMUSG00000001158	-0.818341	-0.818513	4.921	4.23277e-05	0.00474731	Snrnp27	6	86625215	86634516	-1
ENSMUSG00000030298	-0.811887	-0.811937	6.54915	2.1056e-07	4.65047e-05	Sec13	6	113678061	113690737	-1
ENSMUSG00000022842	-0.811191	-0.811608	3.78655	0.000151481	0.0148949	Ece2	16	20611666	20646558	1
ENSMUSG00000046909	-0.800145	-0.800299	5.07839	3.50847e-06	0.000489006	1110002N22Rik	11	79950180	79955677	-1
ENSMUSG00000022702	-0.771491	-0.771545	6.64785	8.19991e-07	0.000135308	Hira	16	18877130	18970402	1
ENSMUSG00000029634	-0.755436	-0.755664	4.5403	4.90287e-05	0.00537295	Rnf6	5	147020768	147033131	-1
ENSMUSG00000029577	-0.753222	-0.753279	6.48145	5.47383e-07	9.94712e-05	Ube3b	5	114830637	114871177	1
ENSMUSG00000028070	-0.728205	-0.728461	4.33773	0.000540321	0.0481792	Apoa1bp	3	87860445	87862417	-1
ENSMUSG00000057421	-0.708318	-0.708357	6.82579	2.47062e-06	0.000358265	Las1l	X	93130674	93152301	-1
ENSMUSG00000021962	-0.664564	-0.664639	5.85791	1.52747e-05	0.00187422	Dcp1a	14	31292751	31340242	1
ENSMUSG00000025737	-0.624593	-0.624735	4.75106	0.000151367	0.0148949	Wdr24	17	25960572	25965675	1
ENSMUSG00000030521	-0.607949	-0.607988	6.63688	2.93867e-05	0.00342989	Mphosph10	7	71521427	71537154	-1
ENSMUSG00000038416	-0.607877	-0.607965	5.69494	5.48048e-05	0.00587147	Cdc16	8	13757676	13781938	1
ENSMUSG00000028252	-0.589007	-0.58912	5.00736	0.000397103	0.0365437	Ccnc	4	21654848	21687069	1
ENSMUSG00000038542	-0.587057	-0.587122	5.93932	4.48202e-05	0.00498789	Pcid2	8	13077189	13105459	-1
ENSMUSG00000009894	-0.578571	-0.578613	6.44386	3.31842e-05	0.00381113	Snap47	11	59220636	59264688	-1
ENSMUSG00000028107	-0.562109	-0.562158	6.15774	0.000116561	0.0117018	Tars2	3	95543899	95558900	-1
ENSMUSG00000028932	-0.550992	-0.551017	7.04044	0.000112833	0.0114072	Psmc2	5	21291101	21309605	1
ENSMUSG00000025155	-0.535025	-0.535065	6.38755	0.000466667	0.042135	Dus1l	11	120650515	120657717	-1
ENSMUSG00000020495	-0.522835	-0.52288	6.14301	0.000477296	0.0428254	1200011M11Rik	11	86891234	86900276	-1
ENSMUSG00000002103	0.685364	0.685571	4.18102	0.000106304	0.0108234	Acp2	2	91043042	91054255	1
ENSMUSG00000005505	0.810271	0.810473	4.45575	1.10695e-05	0.00138186	Kbtbd4	2	90744897	90751783	1
ENSMUSG00000021368	0.824493	0.824725	4.27094	2.37571e-05	0.00281865	Tbc1d7	13	43247113	43266728	-1
ENSMUSG00000062963	0.838406	0.838495	5.54364	5.88055e-07	0.000104395	Ufc1	1	173218694	173225155	-1
ENSMUSG00000001062	0.858742	0.859137	3.63203	9.7127e-05	0.0100313	1300018I17Rik	8	125766256	125778248	-1
ENSMUSG00000029027	0.864886	0.865519	2.88022	0.000205922	0.0197081	Dffb	4	153338558	153349235	-1
ENSMUSG00000028992	1.34984	1.35035	3.75754	9.0927e-08	2.29009e-05	Nmnat1	4	148841681	148859311	-1
ENSMUSG00000026698	1.47994	1.48173	2.16227	5.6619e-06	0.000745709	Pigc	1	163899317	163957237	1
ENSMUSG00000007837	2.17049	2.1731	2.34557	1.39451e-08	4.88284e-06	Prrg2	7	52308983	52318047	-1
